# Supplementary material for: Endoscopic and Endoscopically-Assisted Resection of Intraventricular Lesions Using a Neuroendoscopic Ultrasonic Aspirator
Source: J Clin Med. 2021 Aug 29;10(17):3889. doi: 10.3390/jcm10173889 (PMC8432183; doi:10.3390/jcm10173889)
Supplement: Supplementary file 1 [file jcm-10-03889-s001.zip]

Archive with 1 entries (1 files):
- jcm-1332965-supplementary.mp4
